# Supplementary material for: Transcriptional mapping of the primary somatosensory cortex upon sensory deprivation
Source: Gigascience. 2017 Aug 23;6(10):1–6. doi: 10.1093/gigascience/gix081 (PMC5965344; doi:10.1093/gigascience/gix081)
Supplement: Additional files [file gix081_supp.zip]

Archive with 3 entries (3 files):
- SupplementalFigure1.pdf
- SupplementalFigure2.pdf
- Supplementary_Table1_EdgeRcommands.txt
